# Supplementary material for: Response of the Chinese Soft-Shelled Turtle to Acute Heat Stress: Insights From the Systematic Antioxidant Defense
Source: Front Physiol. 2019 Jun 6;10:710. doi: 10.3389/fphys.2019.00710 (PMC6562627; doi:10.3389/fphys.2019.00710)
Supplement: TABLE S1 — P values and statistics for all parameters in tissues of P. sinensis during acute heat stress and recovery periods. [file Table_1.XLSX]

## Sheet: Sheet1
mRNA level								Enzyme activity								Other parameters
Parameters	Tissue	model	Statistics	P				Parameters	Tissue	model	Statistics	P				Parameters	Tissue	model	Statistics	P
Nrf2	brain	ANOVA	F(2, 21) = 0.544	0.588				SOD activity	brain	Non-parametric test	χ2 = 2.16	0.34				AA concentration	brain	ANOVA	F(2, 20) = 2.849	0.082
	liver	ANOVA	F(2, 19) = 2.560	0.104					liver	ANOVA	F(2, 21) = 1.157	0.334					liver	ANOVA	F(2, 21) = 0.102	0.903
	kidney	ANOVA	F(2, 20) = 0.418	0.664					kidney	ANOVA	F(2, 21) = 0.123	0.885					kidney	ANOVA	F(2, 21) = 3.221	0.06
																	spleen	Non-parametric test	χ2 = 9.020	0.011
Cu/ZnSOD	brain	ANOVA	F(2, 21) = 3.576	0.046				CAT activity	brain	ANOVA	F(2, 20) = 1.849	0.183					plasma	ANOVA	F(2, 14) = 1.051	0.376
	liver	ANOVA	F(2, 21) = 0.577	0.57					liver	Non-parametric test	χ2 = 3.415	0.181
	kidney	ANOVA	F(2, 21) = 1.534	0.239					kidney	Non-parametric test	χ2 = 0.260	0.878				MDA concentration	brain	ANOVA	F(2, 20) = 1.197	0.324
																	liver	ANOVA	F(2, 21) = 0.862	0.437
MnSOD	brain	ANOVA	F(2, 21) = 0.614	0.551				GPx activity	brain	ANOVA	F(2, 21) = 0.231	0.796					kidney	ANOVA	F(2, 21) = 2.523	0.104
	liver	ANOVA	F(2, 21) = 4.423	0.025					liver	ANOVA	F(2, 19) = 5.896	0.01					spleen	ANOVA	F(2, 21) = 4.590	0.022
	kidney	ANOVA	F(2, 21) = 0.646	0.534					kidney	ANOVA	F(2, 20) = 2.878	0.04					plasma	Non-parametric test	χ2 = 4.132	0.135
CAT	brain	Non-parametric test	χ2 = 1.985	0.371				GR activity	brain	ANOVA	F(2, 20) = 4.703	0.021
	liver	ANOVA	F(2, 21) = 8.76	0.002					liver	ANOVA	F(2, 18) = 1.179	0.33
	kidney	Non-parametric test	χ2 = 1.28	0.527					kidney	ANOVA	F(2, 20) = 0.068	0.934
GPx1	brain	ANOVA	F(2, 20) = 1.617	0.223				GST activity	brain	ANOVA	F(2, 21) = 0.347	0.711
	liver	Non-parametric test	χ2 = 3.43	0.18					liver	ANOVA	F(2, 21) = 2.399	0.115
	kidney	Non-parametric test	χ2 = 0.452	0.798					kidney	ANOVA	F(2, 21) = 1.663	0.214
GPx3	brain	Non-parametric test	χ2 = 0.995	0.608				GLO activity	kidney	ANOVA	F(2, 21) = 0.511	0.607
	liver	ANOVA	F(2, 21) = 0.282	0.757
	kidney	ANOVA	F(2, 20) = 2.038	0.156
GPx4	brain	ANOVA	F(2, 21) = 1.84	0.184
	liver	Non-parametric test	χ2 = 13.363	< 0.001
	kidney	ANOVA	F(2, 21) = 1.286	0.297
GS1	brain	ANOVA	F(2, 21) = 5.31	0.014
	liver	ANOVA	F(2, 19) = 3.704	0.044
	kidney	ANOVA	F(2, 21) = 1.349	0.281
GS2	brain	Non-parametric test	χ2 = 2.66	0.264
	liver	Non-parametric test	χ2 = 8.614	0.013
	kidney	ANOVA	F(2, 21) = 0.572	0.573
GR	brain	ANOVA	F(2, 18) = 5.797	0.011
	liver	Non-parametric test	χ2 = 8.614	0.538
	kidney	ANOVA	F(2, 20) = 0.997	0.386
GST1	brain	ANOVA	F(2, 21) = 2.256	0.13
	liver	ANOVA	F(2, 20) = 0.753	0.484
	kidney	Non-parametric test	χ2 = 4.38	0.112
GST3	brain	ANOVA	F(2, 20) = 19.367	< 0.001
	liver	ANOVA	F(2, 20) = 1.503	0.247
	kidney	Non-parametric test	χ2 = 9.789	0.007
GSTC	brain	ANOVA	F(2, 20) = 49.117	< 0.001
	liver	ANOVA	F(2, 21) = 0.116	0.891
	kidney	ANOVA	F(2, 19) = 62.132	< 0.001
GSTP1	brain	ANOVA	F(2, 21) = 7.387	0.004
	liver	Non-parametric test	χ2 = 11.428	0.003
	kidney	ANOVA	F(2, 21) = 6.199	0.008
GSTK1	brain	ANOVA	F(2, 20) = 4.232	0.029
	liver	ANOVA	F(2, 20) = 0.255	0.777
	kidney	ANOVA	F(2, 21) = 23.353	< 0.001
GSTZ1X1	brain	ANOVA	F(2, 20) = 10.201	0.001
	liver	ANOVA	F(2, 20) = 3.033	0.071
	kidney	Non-parametric test	χ2 = 10.145	0.006
GSTZ1X2	brain	ANOVA	F(2, 20) = 3.55	0.048
	liver	Non-parametric test	χ2 = 16.98	< 0.001
	kidney	Non-parametric test	χ2 = 13.753	0.001
GLO	kidney	Non-parametric test	χ2 = 0.642	0.725
